# Supplementary material for: The early life course-related traits with three psychiatric disorders: A two-sample Mendelian randomization study
Source: Front Psychiatry. 2023 Mar 21;14:1098664. doi: 10.3389/fpsyt.2023.1098664 (PMC10070876; doi:10.3389/fpsyt.2023.1098664)
Supplement: Supplementary file 2 [file Table_1.xlsx]

## Sheet: Index
Index
Supplementary Table 1. The description of studies used in the GWAS of birth weight
Supplementary Table 2. The description of studies used in the GWAS of childhood BMI
Supplementary Table 3. The description of studies used in the GWAS of early body size
Supplementary Table 4. The description of studies used in the GWAS of AFB
Supplementary Table 5. The characteristics of BW associated SNPs
Supplementary Table 6. The characteristics of childhood BMI associated SNPs
Supplementary Table 7. The characteristics of early life body size associated SNPs
Supplementary Table 8. The characteristics of AFB associated SNPs
Supplementary Table 9. The genetic associations between the LBW on AD,MDD and ADHD.
Supplementary Table 10. The genetic associations between the childhood BMI on AD,MDD and ADHD.
Supplementary Table 11. The genetic associations between the ADHD on childhood BMI.
Supplementary Table 12. The genetic associations between the childhood BMI on female and male ADHD
Supplementary Table 13. The genetic associations between the early life body size on AD,MDD and ADHD
Supplementary Table 14. The genetic associations between the ADHD on early life body size.
Supplementary Table 15. The genetic associations between the early life body size on female and male ADHD
Supplementary Table 16. The genetic associations between the AFB on AD,MDD and ADHD
Supplementary Table 17. The genetic associations between the AFB on female and male ADHD
Supplementary Table.18 Comparison of the different statistical methods for MR analysis evaluating the causal association of BW,Childhood BMI, Early life body size and AFB with AD, ADHD and MDD
Supplementary Table.19 Heterogeneity test for each group
Supplementary Table.20 Summary for directional horizontal pleiotropy tests
Supplementary Table 21. Assumptions and strengths of sensitivity analyses

## Sheet: S1 Table
Supplementary Table 1. The description of studies used in the GWAS of birth weight
Study name	Country	Sample Size (Male/Female)	Mean Birth weight(SD), kg/m2
1958 British Birth Cohort	UK	4,595(2,320/2,275)	3439±484
ALSPACa, b	UK	7,285(3,722/3,563)	3553±491
CHOP- Caucasian	USA	9,405(5,040/4,365)	3447±582
CoLaus	Switzerland	2,089(892/1,197)	3490±668
COPSAC-2000	Denmark	352(173/179)	NA
COPSAC-2010	Denmark	589(306/283)	3635±483
COPSAC-REGISTRY	Denmark	1,210(804/406)	3609±498
DNBC	Denmark	915(475/440)	3767±480
ERF	Netherlands	459(187/272)	3161±680
EPIC	UK	8,939(3,448/5,491)	3505±786
Fenland (GA+)	UK	5,188(2,088/3,100)	3433±638
Fenland (GA)	UK	833(509/324)	3465±593
Generation R	Netherlands	2,701(1,378/1,323)	3628±494
GINIplus & LISAplus (GA+)	Germany	656(360/296)	3498±406
GINIplus & LISAplus (GA)	Germany	790(391/399)	3499±429
GOYA	Denmark	149/0 (obese), 141/0 (control)	NA
HBCS	Finland	1472(639/833)	3536±460
INMA	Spain	1,021(527/494)	3362±406
INTER99	Denmark	4,243(1,981/2,262)	3505±493
Leipzig	Germany	597 (304/293)	3573±531
NEO	Netherlands	504 (exact; 200/304), 3215 (range; 1,450/1,765)	3669±1068
NFBC1966	Finland	5,009(2,393/2,616)	3607±506
NFBC1986	Finland	4,680(2,306/2,374)	3626±543
NTR	Netherlands	1,265(447/818)	3414±619
ORCADES	Scotland	960(330/630)	3401±607
PANIC	Finland	436(231/205)	3646±488
RAINE	Australia	1,347(693/654)	3505±471
SORBS	Germany	298(113/185)	N/A
STRIP	Finland	599(311/288)	3696±471
TEENAGE (GA+)	Greece	279(126/153)	3403±467
TEENAGE (GA)	Greece	551(234/317)	3398±459
TDCOB-cases	Denmark	669(391/278)	3682±536
TDCOB-controls	Denmark	560(211/349)	3627±517
YFS	Finland	1,915(861/1,054)	3648±491
UK BioBank	UK	67,786(40,425/27,361)	3452±416
Total		143,702 (76,556/67,146)	3,449±488

## Sheet: S2 Table
Supplementary Table 2. The description of studies used in the GWAS of childhood BMI
Study name	Country	Year(s) of birth	Sample Size	Mean BMI (SD), kg/m2	Mean age (SD) at BMI measurement, months
ABCD	the Netherlands	2003-2004	1154	15.37 (1.34)	66.07 (4.52)
ALSPAC	UK	1991-1992	6790	17.1 (2.4)	92.4 (34.8)
BMDCS Caucasian	USA	1985-1996	543	17.04 (2.09)	100.92 (15.20)
BREATHE	Spain	2001-2004	1633	17.75 (2.61)	101.42 (10.31)
Britisch 1958 Birth Cohort (1958BC-T1DGC)	UK	1958	2081	15.88 (1.70)	84 (0)
Britisch 1958 Birth Cohort (1958BC-WTCCC)	UK	1958	2341	15.85 (1.71)	84 (0)
YFS	Finland	1962, 1965, 1968, 1971, 1974, 1977	1134	16.70 (2.32)	112.04 (3.50)
CHOP (Europe)	Belgium,Germany,Italy,Poland,Spain	2002-2004	369	16.86 (2.60)	92.72 (8.83)
CHOP (Philadelphia)	USA	1988-Present	5488	17.32 (3.24)	83.70 (28.28)
COPSAC 2000	Denmark	1998-2002	327	16.16 (1.63)	85.50 (4.11)
COPSAC 2010	Denmark	2008-2012	571	16.55 (1.40)	24 (0)
DNBC-GOYA offspring from randomly selected mothers	Denmark	1997-2003	481	15.63	84.6 (3.6)
DNBC-GOYA offspring from obese mothers	Denmark	1997-2003	407	16.7 (2.2)	84.6 (2.4)
DNBC-PTB	Denmark	1998-2003	1007	15.66 (1.59)	84.54 (3.74)
EDEN	France	2003-2006	821	15.4 (1.32)	68 (1.8)
EFSOCH	UK	2000-2004	542	16.34 (1.29)	33.12 (0.20)
FAMILY	Canada	2004-2009	543	16.22 (1.25)	36.05 (3.52)
French young cases	France	1981-2002	304	25.7 (4.4)	97.7 (21.8)
French young controls	France	1981-2002	144	15.9 (1.6)	106.2 (10.4)
Generation R	the Netherlands	2002-2006	2.071	16.96 (2.19)	111.76 (14.63)
GINIplus&LISA	Germany	1996-1999	1471	15.91(1.88)	92.9 (23.16)
GOYA (male)	Denmark	1918-1959	319	18.35 (2.94)	120.0 (0)
HBCS	Finland	1934-1944	1575	16.56 (1.57)	120 (0)
INMA Gipuzkoa subcohort	Spain	2006-2008	294	17.34 (2.28)	94.55 (1.49)
INMA Menorca subcohort	Spain	1997-1998	300	16.13 (1.58)	72 (0)
INMA Sabadell and Valencia subcohort	Spain	2003-2006	650	16.10 (1.57)	72 (0)
LIFE-Child	Germany	2001-2013	1318	18.8 (4.91)	90.4 (26.4)
MAAS	UK	1997-1999	784	17.11 (2.47)	95.78 (2.03)
NFBC1966	Finland	1966	3949	16.27 (1.99)	103.91 (14.07)
NFBC1986	Finland	1985-1986	1056	17.29 (2.48)	111.00 (9.73)
MoBa (Bo Jacobsson)	Norwegian	1999-2008	522	16.07 (1.39)	36.17 (1.297)
MoBa (Pål R. Njølstad)	Norwegian	1999-2009	6828	16.08 (1.95)	82.11 (20.85)
NTR	the Netherlands	1987-2004	1767	15.8 (1.8)	90.6 (27.6)
PANIC	Finland	1999-2002	374	17.41 (2.78)	115.73 (3.09)
PIAMA	the Netherlands	1996-1997	1958	16.4 (2.0)	95.7 (12.0)
SCOOP	UK	1990-2012	685	-	5.51 (2.60)
SKOT I	Denmark	2006-2007	236	15.95 (1.16)	36.47 (1.11)
STRIP	Finland	1989-1991	551	16.80 (2.28)	108.01 (0.54)
TEENAGE	Greece	1993-1998	252	16.6 (2.3)	62.76
TEDS_OEE	UK	1994-1996	2418	15.74	84.72
TEDS_AFFY	UK	1994-1996	1515	15.63	84.48
TDCOB cases	Denmark	1988-2007	409	20.80 (25.62)	89.21 (25.62)
TDCOB controls	Denmark	1988-2007	344	15.9 (1.5)	72.29 (24.68)
TDCOB controls	Denmark	1988-2007	158	16.5 (2.2)	101.4 (11.8)
Trails cohort	the Netherlands	1989-1991	1169	-	84.0 (0.00)
Raine Study	Australia	1989-1991	1458	16.80 (2.49)	93.31 (13.13)
Rotterdam Study-1	the Netherlands	1990-1993	5958	26.29 (3.68)	828 (105.84)
Rotterdam Study-2	the Netherlands	2000-2001	2147	27.24 (3.99)	777.36 (95.85)
Rotterdam Study-3	the Netherlands	2006-2008	2998	27.66(4.60)	685.16 (82.08)

## Sheet: S3 Table
Supplementary Table 3. The description of studies used in the GWAS of early body size
Study name	Country	Years	Sample size	Mean age (SD) at bodysize self-report
UK Biobank	UK	2006-2010	463005	10 years old
ALSPAC	UK	1991-1992	14541	10 years old

## Sheet: S4 Table
Supplementary Table 4. The description of studies used in the GWAS of AFB
Study name	Country	Sample Size	Year(s) of birth	Mean age (SD)
1958BC: WTCCC-58BC	UK	2804	1958	45 (0)
1958BC: BC58-T1DGC	UK	2578	1958	45 (0)
1982 Pelotas BC	Brazil	5914	1982	30.2 (0.35)
AddHealth	USA	5212	1974-1983	28.90 (1.74)
ALSPAC	U.K.	4682	1945-1977	28.24 (4.59)
CoLaus	Switzerland	6186	1928-1970	53.1 (10.8)
deCode	Iceland	251090	1900-1997	61.2 (17.9)
EGCUT	Estonia	52000	1905-1995	44.37 (17.41)
EPIC Norfolk	United Kingdom	10273	1916-1957	58.7 (9.20)
INGI-Carlantino	Italy	630	1916-1989	44.7 (20.3)
INGI-FVG	Italy	1590	1919-1998	49.2 (19.2)
InterAct-GWAS	France, Italy, Spain, Netherlands, Germany, Sweden, Denmark	8221	1920-1974	52.8 (8.70)
InterAct-Exome	France, Italy, Spain, Netherlands, Germany, Sweden, Denmark	12175	1920-1977	53.7 (8.20)
KORA F3 study	Germany	3101	1922-1973	57.1 (12.9)
KORA F4 study	Germany	2940	1925-1976	56.2 (13.3)
LBC1921	Scotland	550	1921	79.07 (0.58)
LBC1936	Scotland	1091	1936	69.53 (0.83)
Lifelines	Netherlands	13395	1920-1991	48.1 (11.4)
NEO	Netherlands	6671	1943-1967	55.8 (6)
NESDA	Netherlands	2751	1940-1987	51.9 (13.1)
NHS (Affy)	USA	12446	from 19	-
NHS (Illumina)	USA	12446	from 19	-
NHS (Omni)	USA	12446	from 19	-
NTR	Netherlands	12146	1914-2004	40.95 (15.7)
RPGEH	USA	43939	from 19	-
RS-I	Netherlands	6291	1938-1982	69.50 (Age when people enrolled in study) (9.19)
RS-II	Netherlands	2157	1906-1944	64.83 (7.97)
RS-III	Netherlands	3048	1910-1960	57.14 (6.86)
SHIP	Germany	4100	1917-1979	50 (16)
STR	Sweden	9617	1911-1958	58.91 (8.84)
TwinsUK	UK	7688	1916-1982	49.23 (12.39)
UKBB	UK	487409	1934-1971	57 (8.5)
UKHLS	UK	9944	1912-1995	52.4 (16.9)
WGHS	USA	28345	1904-1955	at baseline 54.7 (at baseline 7.1)
WLS	USA	8509	1918-1960	71.6 (5.3)
QIMR	Australia	6503	1916-1981	38.62 (9.86)

## Sheet: S5 Table
Supplementary Table 5. The characteristics of BW associated SNPs
SNP	Nearest Gene	EA (OA)	EAF	BW-BETA	LBW-BETA	SE	P-value
rs138715366	YKT6-GCK	T(C)	0.01	-0.2412	0.2412	0.0229	7.2e-26
rs144843919	SUZ12P1-CRLF3	A(G)	0.04	-0.066	0.066	0.0116	1.4e-08
rs13322435	CCNL1-LEKR1	G(A)	0.4	-0.0533	0.0533	0.004	3.6e-41
rs35261542	CDKAL1	A(C)	0.27	-0.0444	0.0444	0.0041	4.4e-27
rs1351394	HMGA2	C(T)	0.51	-0.0436	0.0436	0.0037	1.9e-32
rs7575873	ATAD2B	G(A)	0.12	-0.0384	0.0384	0.0057	1.2e-11
rs1101081	ESR1	T(C)	0.28	-0.0376	0.0376	0.0042	1.6e-19
rs2229742	NRIP1	C(G)	0.13	-0.036	0.036	0.006	2.2e-09
rs925098	LCORL	A(G)	0.73	-0.034	0.034	0.0042	5.4e-16
rs700059	STRBP	A(G)	0.86	-0.0334	0.0334	0.0054	4.7e-10
rs13266210	ANK1-NKX6-3	G(A)	0.21	-0.0308	0.0308	0.0045	1.3e-11
rs61862780	HHEX-IDE	C(T)	0.49	-0.0281	0.0281	0.0037	3e-14
rs854037	5q11.2	G(A)	0.19	-0.0268	0.0268	0.0048	2.2e-08
rs11765649	IGF2BP3	C(T)	0.25	-0.0267	0.0267	0.0043	5.8e-10
rs28530618	C20orl203	G(A)	0.51	-0.0261	0.0261	0.0038	7.7e-12
rs1415701	L3MBTL3	A(G)	0.26	-0.0253	0.0253	0.0043	2.6e-09
rs139975827	ABCC9	A(G)	0.38	-0.0248	0.0248	0.0043	1.1e-08
rs798489	GNA12	T(C)	0.27	-0.0233	0.0233	0.0042	2e-08
rs7402982	IGF1R	G(A)	0.57	-0.0232	0.0232	0.0039	2.3e-09
rs12543725	SLC45A4	A(G)	0.41	-0.0231	0.0231	0.0038	1.2e-09
rs6959887	TBX20	G(A)	0.39	-0.0228	0.0228	0.0038	1.5e-09
rs12906125	FES	A(G)	0.32	-0.0228	0.0228	0.004	1.7e-08
rs134594	KREMEN1	T(C)	0.65	-0.0227	0.0227	0.004	1e-08
rs10935733	CPA3	C(T)	0.59	-0.0221	0.0221	0.0039	9.2e-09
rs2242116	PTH1R	G(A)	0.62	-0.0216	0.0216	0.0038	1.4e-08
rs12823128	ITPR2	C(T)	0.46	-0.0211	0.0211	0.0037	1.9e-08
rs2421016	PLEKHA1	T(C)	0.49	0.0207	-0.0207	0.0037	1.8e-08
rs2150052	LPAR1	T(A)	0.5	0.0211	-0.0211	0.0038	2.2e-08
rs6040076	JAG1	C(G)	0.49	0.0231	-0.0231	0.0039	2e-09
rs10830963	MTNR1B	G(C)	0.28	0.0232	-0.0232	0.0042	2.9e-08
rs7847628	PHF19	G(A)	0.68	0.0233	-0.0233	0.0041	1e-08
rs6016377	MAFB	T(C)	0.43	0.0239	-0.0239	0.0039	9.5e-10
rs7729301	EBF1	A(G)	0.73	0.0239	-0.0239	0.0042	1.6e-08
rs6537307	HHIP	G(A)	0.5	0.0254	-0.0254	0.0037	9.5e-12
rs7742369	HMGA1	G(A)	0.18	0.0283	-0.0283	0.0049	9.9e-09
rs3753639	ZBTB7B	C(T)	0.24	0.0306	-0.0306	0.0045	7.3e-12
rs113086489	CLDN7	T(C)	0.56	0.0307	-0.0307	0.0038	9.1e-16
rs72480273	FCGR2B	C(A)	0.17	0.0313	-0.0313	0.0051	8e-10
rs2473248	WNT4-ZBTB40	C(T)	0.87	0.0325	-0.0325	0.0057	1e-09
rs1819436	RNF219-AS1	C(T)	0.87	0.0329	-0.0329	0.0057	6.3e-09
rs7076938	ADRB1	T(C)	0.73	0.0363	-0.0363	0.0042	4.7e-18
rs7964361	IGF1	A(G)	0.09	0.0391	-0.0391	0.0067	4.7e-09
rs11719201	ADCY5	T(C)	0.23	0.0463	-0.0463	0.0044	2.4e-26
rs1374204	EPAS1	T(C)	0.7	0.047	-0.047	0.0042	6.2e-29
rs62240962	SREBF2	C(T)	0.08	0.047	-0.047	0.007	9.7e-12
rs72851023	INS-IGF2	T(C)	0.07	0.0476	-0.0476	0.0075	2.9e-10
rs62466330	MLXIPL	C(T)	0.07	0.0486	-0.0486	0.0075	1.2e-10
rs28510415	PTCH1	G(A)	0.09	0.0557	-0.0557	0.0065	1.5e-17
BW: Birth Weight

## Sheet: S6 Table
Supplementary Table 6. The characteristics of childhood BMI associated SNPs
SNP	Nearest Gene	EA (OA)	EAF	BETA	SE	P-value
rs11676272	ADCY3	G(A)	0.46	0.071	0.006	3.79e-30
rs7138803	BCDIN3D	A(G)	0.37	0.072	0.006	4.23e-30
rs939584	TMEM18	T(C)	0.83	0.092	0.008	3.73e-29
rs17817449	FTO	G(T)	0.4	0.069	0.006	2.98e-27
rs12042908	FPGT-TNNI3K, TNNI3K	A(G)	0.46	0.064	0.006	6.37e-25
rs543874	SEC16B	G(A)	0.19	0.075	0.008	6.02e-22
rs56133711	BDNF	A(G)	0.24	0.056	0.007	3.75e-15
rs2076308	TFAP2B	C(G)	0.19	0.058	0.008	3.07e-13
rs4477562	LINC00558	T(C)	0.13	0.065	0.009	5.81e-13
rs571312	MC4R	A(C)	0.23	0.052	0.007	8.8e-13
rs12641981	GNPDA2	T(C)	0.44	0.045	0.006	1.29e-12
rs62107261	FAM150B	T(C)	0.95	0.121	0.018	9.93e-12
rs114285994	GPRC5B	G(A)	0.87	0.063	0.009	1.11e-11
rs144376234	GNAI3	T(C)	0.04	0.111	0.017	1.38e-10
rs1094647	SLC45A3	G(A)	0.55	0.038	0.006	7.2e-10
rs76227980	MC4R	C(T)	0.98	0.14	0.023	8.68e-10
rs13107325	SLC39A8	T(C)	0.07	0.082	0.014	1.38e-09
rs62500888	ELP3	A(G)	0.57	0.037	0.006	1.81e-09
rs114670539	GPR1	T(C)	0.05	0.088	0.015	1.92e-09
rs61765651	NEGR1	C(T)	0.83	0.047	0.008	4.99e-09
rs7719067	GALNT10	A(G)	0.43	0.036	0.006	6.54e-09
rs11030391	METTL15	A(G)	0.63	0.036	0.006	1.51e-08
rs184566112	NEDD4L	A(T)	0.84	0.057	0.011	4.24e-08
rs116664060	PRRC2A	C(G)	0.18	0.049	0.009	4.63e-08
rs11215427	CADM1	G(C)	0.74	0.039	0.007	4.64e-08
BMI:Body Mass Index

## Sheet: S7 Table
Supplementary Table 7. The characteristics of early life body size associated SNPs
SNP	Neareast gene	EA (OA)	eaf	beta	se	pval
rs1421085	FTO	T(C)	0.596552	-0.0474	0.00142737	5.7e-242
rs543874	SEC16B	A(G)	0.794752	-0.0471181	0.00173208	6e-163
rs10182458	ADCY3	A(G)	0.513877	-0.0359	0.00139965	3.5e-145
rs62106258	FAM150B	T(C)	0.951459	0.0802	0.00325367	3.6e-134
rs12992672	TMEM18	G(A)	0.171864	-0.0433484	0.00185227	4e-121
rs7132908	FAIM2	G(A)	0.615537	-0.0313	0.00144009	1.6e-104
rs663129	MC4R	G(A)	0.766595	-0.0332832	0.00165555	6.8e-90
rs12042908	TNNI3K	A(G)	0.437703	0.0274603	0.0014112	2.5e-84
rs12641981	GNPDA2	C(T)	0.565002	-0.0222039	0.00141521	1.8e-55
rs55880046	GPRC5B	T(G)	0.857664	0.0298545	0.00200515	3.9e-50
rs115319174	GPR1	G(C)	0.942407	-0.0423448	0.00303598	3.3e-44
rs3798519	TFAP2B	A(C)	0.820086	-0.0250116	0.00182377	8.3e-43
rs11209943	NEGR1	A(G)	0.396432	-0.0183431	0.0014277	8.8e-38
rs8030456	MAP2K5	C(T)	0.773633	0.0213135	0.00167058	2.8e-37
rs35918296	HNF4G	C(T)	0.586164	0.0166507	0.00142402	1.4e-31
rs2238435	ADCY9	C(G)	0.386247	-0.0164809	0.00144207	3e-30
rs7550711	GPR61	C(T)	0.973981	-0.0484123	0.00441228	5.2e-28
rs4744246	FAM120A	A(G)	0.656346	-0.0157627	0.00147894	1.6e-26
rs34260097	SIM1	T(G)	0.776056	-0.0178193	0.00167858	2.5e-26
rs12798028	NDUFS3	C(T)	0.591453	-0.0145642	0.00142183	1.3e-24
rs56133711	BDNF	G(A)	0.7406	-0.0162341	0.00159852	3.1e-24
rs12110721	GFRAL	G(A)	0.825618	-0.0189364	0.00189383	1.5e-23
rs3810291	ZC3H4	G(A)	0.324953	-0.0147393	0.00149539	6.4e-23
rs12429545	OLFM4	G(A)	0.870646	-0.0206347	0.00210607	1.2e-22
rs1933437	FLT3	G(A)	0.374865	0.0141618	0.00144569	1.2e-22
rs113728099	MC4R	G(A)	0.975264	0.0439845	0.00454379	3.7e-22
rs7377083	BANK1	C(A)	0.568979	-0.0137436	0.00142539	5.3e-22
rs9265968	HLA-B	A(T)	0.866272	-0.0201268	0.00210974	1.4e-21
rs62037365	SH2B1	C(G)	0.601978	-0.0136515	0.00143018	1.4e-21
rs7239114	ZBTB7C	G(A)	0.458349	-0.0134996	0.00141729	1.7e-21
rs7719067	MFAP3	A(G)	0.427582	0.0134519	0.00141395	1.8e-21
rs1775255	PKHD1	G(T)	0.523411	-0.0133493	0.00140509	2.1e-21
rs75001243	GNGT1	C(T)	0.640117	-0.013733	0.0014597	5.1e-21
rs9260164	HLA-A	C(T)	0.737668	-0.0151662	0.00161429	5.7e-21
rs61978655	PRKD1	G(A)	0.961364	-0.033933	0.00364752	1.4e-20
rs16996644	MACROD2	C(G)	0.873026	-0.0193482	0.00211042	4.8e-20
rs7084503	PFKP	T(C)	0.491843	0.012897	0.00140787	5.2e-20
rs4688359	FHIT	C(T)	0.626072	0.0130482	0.00144868	2.1e-19
rs9291816	RGS7BP	C(T)	0.676351	0.0133785	0.00149777	4.2e-19
rs12140153	INADL	G(T)	0.905761	0.021828	0.0024546	6e-19
rs7355953	CADM2	T(C)	0.784962	-0.015159	0.00170933	7.4e-19
rs7958241	LMBR1L	A(G)	0.656021	-0.0130618	0.00147566	8.6e-19
rs35162296	HIST1H4H	C(T)	0.894147	-0.0200619	0.00227186	1e-18
rs2767486	LEPR	A(G)	0.797514	-0.0153659	0.00174293	1.2e-18
rs41310284	PAX2	C(A)	0.898985	0.0206042	0.00234116	1.4e-18
rs1384660	LRP1B	G(A)	0.814942	0.0158046	0.00180252	1.8e-18
rs3131336	TRIM27	C(T)	0.882895	-0.019064	0.00217729	2e-18
rs34196306	ZNF184	G(C)	0.893449	-0.0199863	0.00228695	2.3e-18
rs3129942	C6orf10	G(T)	0.742436	-0.013944	0.00159845	2.7e-18
rs2303384	EFEMP2	C(T)	0.359636	0.0127037	0.00145732	2.9e-18
rs9603697	AL133318.1	C(T)	0.673168	-0.0129577	0.00149585	4.6e-18
rs200744777	BMP2	T(G)	0.561375	-0.0121262	0.00142165	1.5e-17
rs13254613	YTHDF3	A(C)	0.654054	-0.0125693	0.00147501	1.6e-17
rs6001872	TNRC6B	A(G)	0.65069	0.012536	0.00147235	1.7e-17
rs13047416	ETS2	C(G)	0.622962	0.0123424	0.0014507	1.8e-17
rs796915	OPRM1	C(G)	0.305175	-0.0129135	0.00152339	2.3e-17
rs2594994	ATG7	T(A)	0.178094	0.015449	0.00183012	3.1e-17
rs55726687	WNK1	G(A)	0.79024	-0.0144994	0.00171845	3.2e-17
rs1333010	PCDH9	G(A)	0.389639	0.0120684	0.00143825	4.8e-17
rs4432271	GP2	C(T)	0.131408	-0.0175304	0.00210763	9e-17
rs78444298	EDEM3	G(A)	0.980505	0.042032	0.00509751	1.6e-16
rs9538146	PCDH17	A(G)	0.502937	-0.0115642	0.00140654	2e-16
rs117903946	ZDHHC1	G(A)	0.967498	-0.0322531	0.00394917	3.2e-16
rs1576655	RBM26	A(C)	0.404079	-0.0118472	0.00145793	4.4e-16
rs59714050	RASA2	T(A)	0.933673	-0.0228386	0.00281497	4.9e-16
rs11215403	CADM1	G(A)	0.757269	0.0132366	0.00163438	5.5e-16
rs7656673	PCDH7	A(G)	0.599358	-0.011556	0.00142927	6.2e-16
rs72819571	SMG6	G(T)	0.652316	0.0118643	0.00147086	7.3e-16
rs11150745	RPTOR	A(G)	0.68227	0.0121511	0.00150731	7.5e-16
rs2207894	CBLN4	C(T)	0.808677	0.0143543	0.0017812	7.7e-16
rs11642090	CMIP	T(C)	0.626428	-0.0117093	0.00145885	1e-15
rs788858	PRKG2	A(G)	0.706844	0.0122893	0.00154345	1.7e-15
rs818898	KDM4C	A(G)	0.31586	0.0120672	0.00152242	2.3e-15
rs72755233	ADAMTS17	G(A)	0.888558	-0.0176324	0.00222464	2.3e-15
rs2409743	XKR6	C(G)	0.503174	0.0110699	0.00140256	3e-15
rs12713889	LRRTM4	T(C)	0.670052	0.0116905	0.00148697	3.8e-15
rs2722406	NPY	C(T)	0.715873	-0.0121923	0.00155483	4.4e-15
rs2735556	CGGBP1	T(C)	0.885665	0.017187	0.00219676	5.1e-15
rs13256357	MSRA	C(T)	0.798517	-0.0136671	0.00175094	5.9e-15
rs10796828	ORAOV1	T(G)	0.365603	-0.0113389	0.00145639	6.9e-15
rs2187642	ETV6	A(C)	0.37581	-0.0111759	0.00144458	1e-14
rs12606230	RAB27B	T(C)	0.766455	-0.0127194	0.001658	1.7e-14
rs6449532	ZSWIM6	C(T)	0.63966	0.0110534	0.00145717	3.3e-14
rs10896348	PPP6R3	T(C)	0.723747	0.0118678	0.00156406	3.3e-14
rs1013737	ADCYAP1	G(C)	0.506779	-0.0106383	0.00140318	3.4e-14
rs17399739	GRID1	A(G)	0.931102	-0.020955	0.00277071	3.9e-14
rs17637472	RP11-81K2.1	G(A)	0.601401	-0.0109071	0.0014437	4.2e-14
rs71231793	UPK3B	T(C)	0.841645	-0.0153814	0.00204209	5e-14
rs1199333	MRAS	G(T)	0.184152	0.0135434	0.00180308	5.9e-14
rs2034963	CDC25A	G(C)	0.35132	0.0110872	0.00147962	6.7e-14
rs39862	MAST4	T(C)	0.717446	0.0116464	0.0015571	7.5e-14
rs11777719	CLDN23	A(G)	0.715936	-0.011672	0.0015618	7.8e-14
rs1865719	NRXN3	A(G)	0.367072	-0.0109005	0.0014606	8.5e-14
rs1342831	MLIP	T(C)	0.942918	-0.0224824	0.00301599	9e-14
rs7989098	GTF3A	T(C)	0.258487	-0.0120926	0.00162629	1e-13
rs11525873	TTC26	T(C)	0.902215	0.0175009	0.00236302	1.3e-13
rs117911387	STXBP1	G(A)	0.953645	-0.0245792	0.00333076	1.6e-13
rs2229330	ZBTB48	T(G)	0.92759	-0.0197417	0.00269425	2.3e-13
rs9438393	SLC41A1	A(G)	0.585662	0.0103485	0.0014216	3.4e-13
rs200801362	LST1	T(C)	0.839907	-0.0188461	0.00259515	3.8e-13
rs7161424	AKAP6	G(A)	0.520764	-0.0102364	0.00141773	5.2e-13
rs116399833	LRRC25	C(A)	0.77367	-0.0123065	0.00170539	5.3e-13
rs754635	CCK	C(G)	0.113398	-0.0159064	0.00220637	5.6e-13
rs1935354	LINGO2	T(C)	0.51711	-0.010116	0.00140546	6.1e-13
rs2275241	LMX1B	G(A)	0.628088	-0.0103897	0.00144907	7.5e-13
rs12214497	OFCC1	G(T)	0.654505	0.0105167	0.00147302	9.4e-13
rs7306710	HMGA2	T(C)	0.47969	0.00996644	0.00141056	1.6e-12
rs77960	NUDT12	G(A)	0.671971	0.0105292	0.00149263	1.7e-12
rs78607331	R3HDM2	C(T)	0.955251	-0.0238811	0.00338464	1.7e-12
rs4889630	BCL7C	T(C)	0.19996	0.0123539	0.00175019	1.7e-12
rs630602	SSBP3	G(C)	0.393414	-0.0101454	0.00143978	1.8e-12
rs7606059	CALCRL	T(C)	0.335053	-0.0105079	0.0014958	2.1e-12
rs7305424	KSR2	A(T)	0.657832	-0.0103917	0.00148319	2.4e-12
rs61937656	CPNE8	G(A)	0.773702	0.0117234	0.00167816	2.8e-12
rs73422097	PGC	A(G)	0.698774	-0.0106191	0.00152472	3.3e-12
rs957512	TLR4	T(C)	0.669786	0.0103405	0.00149388	4.5e-12
rs1452991	NMBR	G(A)	0.627782	-0.010059	0.00145817	5.3e-12
rs7619139	RARB	T(A)	0.411293	-0.00979985	0.00142677	6.5e-12
rs355748	ARHGEF26	G(T)	0.62244	-0.00994327	0.00144891	6.8e-12
rs10790809	KIRREL3	A(G)	0.44025	-0.00966875	0.00141008	7e-12
rs7012648	ELP3	G(A)	0.414981	-0.00973962	0.00142581	8.4e-12
rs947088	PCSK2	G(T)	0.282112	-0.0106197	0.00156177	1e-11
rs2968973	C4orf33	C(T)	0.357105	0.00992715	0.00146237	1.1e-11
rs3817428	ACAN	C(G)	0.735103	-0.0107532	0.00158832	1.3e-11
rs836179	GPD1	A(G)	0.630603	0.00980524	0.00145108	1.4e-11
rs7625768	CPNE4	G(A)	0.682031	-0.0101684	0.00150615	1.5e-11
rs62425398	PDE10A	C(A)	0.893663	-0.0154122	0.00228414	1.5e-11
rs11205303	MTMR11	T(C)	0.593282	0.0095816	0.00142532	1.8e-11
rs601338	FUT2	G(A)	0.49204	0.00938062	0.00139994	2.1e-11
rs6979832	LEP	A(G)	0.503006	-0.00941916	0.00140949	2.3e-11
rs112898427	ETAA1	C(T)	0.299591	0.0103395	0.00154965	2.5e-11
rs661878	METTL15	A(G)	0.866936	0.0137542	0.00206148	2.5e-11
rs1800437	GIPR	G(C)	0.80578	0.0117899	0.00176862	2.6e-11
rs7808296	RELN	C(T)	0.684557	-0.0100374	0.00150806	2.8e-11
rs146910503	DNMT3A	G(A)	0.978757	0.0334167	0.00502526	2.9e-11
rs7759938	LIN28B	C(T)	0.321912	-0.00997693	0.00149947	2.9e-11
rs7237444	PIK3C3	G(A)	0.327748	0.0100991	0.0015214	3.2e-11
rs824207	NDN	A(G)	0.465213	-0.00930969	0.00140401	3.3e-11
rs1422067	AP3B1	C(T)	0.762745	0.0108803	0.00164522	3.8e-11
rs7162542	ADAMTSL3	C(G)	0.442849	0.00931445	0.00141068	4e-11
rs2970356	ZNF710	C(G)	0.679324	-0.0104594	0.00158456	4.1e-11
rs4074404	PLA2G4A	T(A)	0.840611	-0.0126757	0.0019229	4.3e-11
rs12045879	CELA2B	C(T)	0.686864	0.00988708	0.00150652	5.3e-11
rs1808579	NPC1	C(T)	0.517857	0.00915422	0.00140367	7e-11
rs9299	HOXB3	C(T)	0.343455	-0.00958609	0.00147352	7.7e-11
rs9366803	HLA-DQB1	T(C)	0.683074	-0.0107853	0.00167142	1.1e-10
rs7020564	ZNF462	A(T)	0.702174	0.0100197	0.0015532	1.1e-10
rs28629903	BCL7A	T(C)	0.435592	0.00909141	0.00141564	1.3e-10
rs10095724	RB1CC1	G(A)	0.637545	0.00937064	0.00146096	1.4e-10
rs8048855	TNRC6A	G(T)	0.199337	0.0113	0.00176862	1.7e-10
rs7536458	SPAG17	T(G)	0.737635	-0.0101185	0.00158868	1.9e-10
rs34517439	DNAJB4	C(A)	0.87821	-0.0137682	0.0021645	2e-10
rs8096658	NFATC1	C(G)	0.512551	0.00902376	0.00141867	2e-10
rs4958568	NMUR2	G(A)	0.72267	0.00995639	0.00156699	2.1e-10
rs7424771	RBMS1	G(A)	0.556491	0.00893011	0.00140744	2.2e-10
rs4572029	VPS26A	A(G)	0.794818	0.0111075	0.00174972	2.2e-10
rs2246623	EXOC7	C(T)	0.553108	0.00894181	0.00141021	2.3e-10
rs918472	TLX3	G(A)	0.283869	-0.00988359	0.00155984	2.4e-10
rs2141004	DKFZP761K2322	A(C)	0.735808	0.0100488	0.00158821	2.5e-10
rs10133279	SEL1L	C(T)	0.558438	-0.00896156	0.00142043	2.8e-10
rs35588936	ARHGEF2	C(T)	0.935497	0.0180806	0.00286728	2.9e-10
rs9922288	RBBP6	A(G)	0.235517	0.0105391	0.00167252	3e-10
rs77976727	CSMD1	C(T)	0.906093	-0.0151036	0.0024091	3.6e-10
rs2629881	FHIT	C(T)	0.22119	-0.0105954	0.00169243	3.8e-10
rs78907487	MAPK1	A(C)	0.852214	-0.0123725	0.00197676	3.9e-10
rs35926495	GNAI2	C(T)	0.623257	-0.00907724	0.00145444	4.3e-10
rs4985555	IL34	A(G)	0.501462	0.00874366	0.00140147	4.4e-10
rs10503246	CSMD1	A(G)	0.708124	-0.00965863	0.00154965	4.6e-10
rs262338	RELN	G(T)	0.547323	-0.00881868	0.00141558	4.7e-10
rs435775	GPR63	A(G)	0.252094	-0.0100539	0.00161541	4.9e-10
rs7753558	VGLL2	C(A)	0.36595	0.00908761	0.00146255	5.2e-10
rs7951870	DGKZ	T(C)	0.829486	-0.0115536	0.00186108	5.4e-10
rs6783281	CADM2	A(G)	0.708451	-0.00955864	0.00154078	5.5e-10
rs35189091	PCDH18	A(G)	0.627856	0.00899022	0.0014507	5.7e-10
rs1552759	ANKS1B	T(C)	0.343693	0.00916958	0.00148232	6.2e-10
rs34811474	ANAPC4	G(A)	0.76914	0.0102115	0.00166271	8.2e-10
rs2356864	DMRTA2	G(A)	0.479203	-0.00857973	0.00139949	8.8e-10
rs3810304	ZNF536	A(G)	0.22577	0.0102846	0.00167804	8.8e-10
rs7522014	PDE4B	A(G)	0.672558	0.00930705	0.00151981	9.1e-10
rs2115885	TMEM161B	G(A)	0.791515	0.0106168	0.00173406	9.2e-10
rs212517	ECE1	T(A)	0.398321	0.00875288	0.0014312	9.6e-10
rs62621197	ADAMTS10	C(T)	0.962835	-0.0235313	0.0038478	9.6e-10
rs62134189	CAMKMT	A(G)	0.896658	0.0141965	0.00232462	1e-09
rs2307111	POC5	T(C)	0.604907	0.00873578	0.00143344	1.1e-09
rs3936511	AC022431.2	A(G)	0.808037	0.0108306	0.00177725	1.1e-09
rs10234366	AC011294.3	G(A)	0.895237	-0.0139631	0.0022919	1.1e-09
rs4808961	GATAD2A	C(G)	0.633254	0.00889853	0.00145843	1.1e-09
rs117455294	GNAS	C(A)	0.948721	0.0193211	0.00317271	1.1e-09
rs4267058	METTL15	T(C)	0.626467	0.00878598	0.00144632	1.2e-09
rs3013431	MOV10	C(T)	0.388477	0.00870548	0.00143466	1.3e-09
rs2867116	TMEM18	C(A)	0.860357	-0.0122733	0.00202796	1.4e-09
rs75387636	PRLHR	G(A)	0.958457	-0.0212162	0.00350991	1.5e-09
rs2281148	CTNNBL1	T(C)	0.749285	-0.00979394	0.00161914	1.5e-09
rs10860295	RP11-181C3.1	T(C)	0.55235	-0.00851585	0.00141032	1.6e-09
rs2902142	FANCL	C(T)	0.625064	0.00871305	0.00144593	1.7e-09
rs10962279	CCDC171	T(C)	0.781672	-0.0101915	0.00169453	1.8e-09
rs12817542	C12orf42	C(T)	0.939168	-0.0176001	0.00292738	1.8e-09
rs1852006	MAGI2	G(A)	0.64299	0.00877312	0.00146122	1.9e-09
rs10498713	HDGFL1	G(T)	0.850669	-0.0117786	0.00196504	2e-09
rs6457808	TCP11	G(T)	0.981979	-0.0315026	0.00526278	2.2e-09
rs7814267	CSMD1	A(G)	0.81462	-0.0108902	0.00182656	2.5e-09
rs146980124	LRRC37A2	A(C)	0.383726	0.0102411	0.00172485	2.9e-09
rs8117463	PCSK2	G(A)	0.675262	0.0088999	0.00149889	2.9e-09
rs10953577	DNAJB9	T(C)	0.623364	-0.00858308	0.00144701	3e-09
rs12748436	SEC16B	C(G)	0.9237	-0.015605	0.002642	3.5e-09
rs4723263	BBS9	G(C)	0.566915	-0.00832963	0.00141275	3.7e-09
rs7123283	C11orf63	C(T)	0.525219	0.00832173	0.00141117	3.7e-09
rs7145052	TRIP11	C(T)	0.549319	-0.00831269	0.00140944	3.7e-09
rs67603370	SHBG	G(A)	0.921665	-0.0158266	0.00268431	3.7e-09
rs11891707	ZDBF2	T(C)	0.864826	0.0121046	0.00205431	3.8e-09
rs9652090	GTF3A	G(T)	0.540322	-0.00832927	0.00141558	4e-09
rs10842356	BCAT1	A(T)	0.484602	0.00823376	0.00140036	4.1e-09
rs62032001	CBLN1	A(C)	0.802785	-0.0103954	0.00176942	4.2e-09
rs3993347	TRAF3	T(C)	0.352881	0.00861473	0.00146845	4.4e-09
rs7633995	CCDC39	A(G)	0.899338	-0.0144818	0.00247597	4.9e-09
rs10116891	RP11-295D22.1	G(A)	0.89905	-0.0135983	0.00233545	5.8e-09
rs636402	RQCD1	T(C)	0.395066	0.0083291	0.00143111	5.9e-09
rs884152	EBF2	G(T)	0.355895	-0.00851231	0.00146322	6e-09
rs3118252	TUSC1	G(C)	0.416563	-0.0083153	0.00142927	6e-09
rs6931604	POU3F2	C(T)	0.398855	-0.00832756	0.0014327	6.2e-09
rs61936936	MED13L	A(T)	0.900038	-0.0136211	0.00234396	6.2e-09
rs9370527	COL21A1	G(A)	0.759058	-0.00949473	0.00163571	6.4e-09
rs3181269	CD59	C(T)	0.745591	0.00932683	0.0016066	6.4e-09
rs9594686	DGKH	C(T)	0.823184	0.0107007	0.00184282	6.4e-09
rs1666132	ROBO2	C(T)	0.422104	0.00827303	0.00142698	6.7e-09
rs4739558	FGFR1	A(G)	0.399483	0.00829517	0.00143069	6.7e-09
rs7354849	SIPA1L2	A(G)	0.540843	-0.00817408	0.00141027	6.8e-09
rs9611560	ZC3H7B	T(C)	0.261198	0.00930858	0.00161153	7.6e-09
rs7817581	TSNARE1	G(A)	0.67229	0.00861219	0.00149135	7.7e-09
rs7672	PLA2G15	C(G)	0.285863	0.00900368	0.00156003	7.9e-09
rs2242258	CAMK2G	T(C)	0.741068	-0.00920083	0.00159781	8.5e-09
rs1696058	CCER1	T(C)	0.402699	0.00839094	0.00145752	8.6e-09
rs7503580	BAIAP2	C(T)	0.841844	-0.0111158	0.00193305	8.9e-09
rs115359679	PRKAR1B	C(A)	0.930782	-0.0164279	0.00285935	9.2e-09
rs7711823	EBF1	A(G)	0.637547	0.00838771	0.00146043	9.3e-09
rs7565437	SPRED2	T(C)	0.590225	0.00818295	0.00142584	9.5e-09
rs11256627	CELF2	G(A)	0.295322	-0.00887696	0.00154651	9.5e-09
rs11165687	PTBP2	C(T)	0.590832	-0.00813348	0.001421	1e-08
rs10937241	ETV5	A(G)	0.160567	-0.0109074	0.00190978	1.1e-08
rs12941038	PRKAR1A	C(T)	0.769815	-0.00954182	0.00166872	1.1e-08
rs4545941	EPS15L1	T(C)	0.831369	-0.0108751	0.00190325	1.1e-08
rs12308065	GCN1L1	A(G)	0.373043	-0.00828917	0.00145482	1.2e-08
rs4783789	SALL1	T(C)	0.777678	0.0095829	0.00168296	1.2e-08
rs201666051	FOCAD	C(T)	0.618198	-0.00824182	0.0014494	1.3e-08
rs1476698	FARP2	A(G)	0.631534	0.00822246	0.0014496	1.4e-08
rs71483681	NTM	T(C)	0.487454	-0.00806318	0.00142109	1.4e-08
rs2755253	SLC35D1	C(T)	0.291714	0.008712	0.00153927	1.5e-08
rs7439324	KCTD8	C(T)	0.837732	0.0107707	0.0019031	1.5e-08
rs116293915	PPHLN1	C(A)	0.555071	-0.00799953	0.00141326	1.5e-08
rs7163692	SEMA6D	C(G)	0.649385	0.00831115	0.00146823	1.5e-08
rs1177279	KIAA1841	A(G)	0.2779	0.00883119	0.00156428	1.6e-08
rs6974282	NYAP1	C(T)	0.804155	0.0100558	0.00177805	1.6e-08
rs6577497	RERE	A(T)	0.614272	0.00807228	0.00143424	1.8e-08
rs2539692	BCL11A	T(A)	0.391021	0.00807277	0.00143311	1.8e-08
rs34722008	AC021860.1	G(A)	0.646531	0.00826538	0.00146755	1.8e-08
rs1619120	NTRK2	A(G)	0.399349	-0.00806432	0.00143197	1.8e-08
rs2958542	SCGB1A1	C(T)	0.632298	0.00823945	0.00146406	1.8e-08
rs10887571	GRID1	C(T)	0.552146	-0.00798055	0.00141952	1.9e-08
rs115903965	MAGI1	G(A)	0.975613	-0.0255086	0.00454393	2e-08
rs12132598	AMPD1	A(G)	0.667322	-0.0083233	0.00148685	2.2e-08
rs2939931	MCMBP	T(C)	0.517188	-0.00785688	0.00140343	2.2e-08
rs3815156	NF1	A(G)	0.82365	-0.010306	0.00184428	2.3e-08
rs8130408	KCNJ6	A(C)	0.255786	-0.00901268	0.00161364	2.3e-08
rs538579	CADPS	G(C)	0.685061	-0.0084219	0.00150934	2.4e-08
rs1061072	CTBP2	G(A)	0.892937	0.0126772	0.00227298	2.4e-08
rs7159126	BTBD7	T(C)	0.716531	0.00867886	0.00155446	2.4e-08
rs7217460	PITPNC1	G(A)	0.770482	0.00936753	0.00167795	2.4e-08
rs2268762	ACVR2B	A(G)	0.388067	-0.00799477	0.00143606	2.6e-08
rs1402989	NEK10	C(T)	0.514974	-0.00779167	0.00140203	2.7e-08
rs7840305	CHCHD7	A(G)	0.62892	0.008059	0.00144985	2.7e-08
rs10841379	AEBP2	A(G)	0.315325	-0.00838674	0.00150927	2.7e-08
rs6719507	ALK	G(A)	0.558383	0.00781795	0.00140961	2.9e-08
rs11727676	HHIP	T(C)	0.903565	0.0131462	0.00237141	3e-08
rs73085586	FOXA2	G(A)	0.798751	-0.00970779	0.0017522	3e-08
rs11925138	CPNE4	G(A)	0.904169	0.0132341	0.00238955	3.1e-08
rs11040333	FOLH1	G(A)	0.290309	-0.00854938	0.00154462	3.1e-08
rs3791478	HDAC4	T(C)	0.890549	0.0125091	0.00226474	3.3e-08
rs10823504	NPFFR1	G(A)	0.936321	0.0158621	0.0028729	3.4e-08
rs594585	CDH5	T(G)	0.408838	0.00795132	0.0014401	3.4e-08
rs16839832	KCNT2	G(T)	0.917759	-0.0140808	0.00255407	3.5e-08
rs76187039	TTBK1	G(T)	0.865193	-0.0113078	0.00205092	3.5e-08
rs78420139	DLK1	G(A)	0.944649	0.0170415	0.00309099	3.5e-08
rs2175171	CAMTA1	G(C)	0.443375	-0.00776553	0.00140957	3.6e-08
rs10791902	SSH3	C(T)	0.58767	-0.00791481	0.00143682	3.6e-08
rs1000471	RHCG	C(T)	0.783832	-0.00950759	0.00172531	3.6e-08
rs4677156	RYBP	A(T)	0.230804	0.00924646	0.00167959	3.7e-08
rs9610387	RBFOX2	G(A)	0.914436	0.0137993	0.00250771	3.7e-08
rs10503555	TUSC3	A(G)	0.5568	0.0077774	0.00141489	3.9e-08
rs12601380	GGNBP2	A(C)	0.587339	0.00779822	0.00141888	3.9e-08
rs1357798	CADM2	C(T)	0.213947	-0.00938759	0.00171142	4.1e-08
rs10111937	OPRK1	C(T)	0.699952	-0.00836953	0.00152827	4.3e-08
rs68015088	MBD2	G(A)	0.654098	0.00810392	0.00147879	4.3e-08
rs62048187	TMCO5A	G(C)	0.682898	-0.00838898	0.00153213	4.4e-08
rs3774604	CACNA1D	C(T)	0.631085	0.00793521	0.00145441	4.9e-08
rs67679818	IMMP2L	C(T)	0.417621	0.00779682	0.00142961	4.9e-08

## Sheet: S8 Table
Supplementary Table 8. The characteristics of AFB associated SNPs
SNP	EA (OA)	EAF	AFB-BETA	Earlier AFB-BETA	SE	P-value
rs12407439	A(G)	0.8302	-0.0754	0.0754	0.0138	4.367e-08
rs2906457	A(C)	0.2654	-0.0649	0.0649	0.0103	2.918e-10
rs2069278	T(C)	0.6791	0.0576	-0.0576	0.0097	3.131e-09
rs6677536	A(C)	0.6213	0.0553	-0.0553	0.0101	3.845e-08
rs17391694	T(C)	0.1441	-0.083	0.083	0.0135	8.148e-10
rs693691	T(C)	0.137	0.077	-0.077	0.0135	1.262e-08
rs199747428	A(AC)	0.3023	-0.0804	0.0804	0.0106	3.704e-14
rs7516843	A(G)	0.6832	-0.0611	0.0611	0.0097	3.118e-10
rs11887646	A(G)	0.7631	-0.0707	0.0707	0.0112	2.249e-10
rs72779695	T(C)	0.1222	-0.0849	0.0849	0.0145	4.872e-09
rs1606974	A(G)	0.1325	0.0747	-0.0747	0.0137	4.605e-08
rs13420733	A(T)	0.3807	0.0595	-0.0595	0.0104	1.217e-08
rs145678577	A(AAG)	0.3676	0.0682	-0.0682	0.0102	2.079e-11
rs4443016	C(G)	0.5038	-0.0706	0.0706	0.0095	1.018e-13
rs149047463	A(ATG)	0.5223	0.0603	-0.0603	0.0095	2.257e-10
rs80153284	A(C)	0.0299	0.2314	-0.2314	0.0411	1.737e-08
rs112282597	A(G)	0.7545	-0.0631	0.0631	0.0112	1.572e-08
3:17918879_CT_C	C(CT)	0.4569	0.0603	-0.0603	0.0098	9.141e-10
rs112512729	T(G)	0.9114	-0.0965	0.0965	0.0175	3.503e-08
rs62262084	T(C)	0.2551	-0.0699	0.0699	0.0107	7.092e-11
rs3172494	T(G)	0.1161	0.1341	-0.1341	0.0152	8.632e-19
rs9838987	A(G)	0.5039	0.1175	-0.1175	0.0098	5.548e-33
rs114142815	T(C)	0.0936	0.1077	-0.1077	0.0182	3.579e-09
rs11915934	A(G)	0.1828	0.073	-0.073	0.0122	2.252e-09
rs34361026	C(CA)	0.1877	-0.0673	0.0673	0.0122	3.46e-08
rs763481319	C(CCTG)	0.4264	0.0583	-0.0583	0.01	5.033e-09
rs62261746	C(G)	0.6917	-0.0576	0.0576	0.0104	2.854e-08
rs9818010	T(G)	0.2823	0.063	-0.063	0.0102	5.626e-10
4:3142660_CACTT_C	C(CACTT)	0.0834	-0.1126	0.1126	0.0183	7.888e-10
rs61750814	T(C)	0.8366	0.0796	-0.0796	0.0129	6.321e-10
rs17314804	T(C)	0.3567	0.0662	-0.0662	0.0095	2.666e-12
rs35280105	C(CA)	0.6319	0.0603	-0.0603	0.0106	1.084e-08
rs33920398	T(C)	0.7232	0.0573	-0.0573	0.0104	3.926e-08
rs2178487	A(T)	0.5465	-0.054	0.054	0.0098	3.368e-08
5:45255977_GT_G	G(GT)	0.1647	0.0801	-0.0801	0.0129	5.92e-10
rs11242222	A(G)	0.7894	-0.0686	0.0686	0.0122	1.673e-08
rs11167753	T(C)	0.7113	0.0574	-0.0574	0.01	1.042e-08
5:155850170_ATAT_A	A(ATAT)	0.6022	0.0623	-0.0623	0.0103	1.757e-09
rs6923535	A(G)	0.4443	-0.052	0.052	0.0093	2.124e-08
rs34137317	T(C)	0.0277	0.2473	-0.2473	0.04	6.153e-10
rs9276427	T(C)	0.5217	0.0532	-0.0532	0.0096	3.29e-08
rs756368126	A(AC)	0.6467	-0.0586	0.0586	0.0106	2.883e-08
6:98316558_TC_T	T(TC)	0.3672	0.0719	-0.0719	0.0102	2.141e-12
rs6925118	A(G)	0.8064	-0.0676	0.0676	0.0118	1.109e-08
6:152202621_GT_G	G(GT)	0.6361	0.0891	-0.0891	0.0099	2.903e-19
7:2109647_AC_A	A(AC)	0.184	0.0818	-0.0818	0.0128	1.748e-10
rs1464534	C(G)	0.2965	-0.0606	0.0606	0.0099	1.004e-09
rs17731405	A(G)	0.8464	0.0735	-0.0735	0.0129	1.211e-08
rs78928669	A(G)	0.9553	-0.142	0.142	0.0259	4.216e-08
rs71149745	A(AAATTTCAT)	0.5738	-0.0563	0.0563	0.0097	5.76e-09
rs113247159	T(C)	0.6961	-0.0641	0.0641	0.0115	2.68e-08
rs11249939	A(G)	0.6107	0.0633	-0.0633	0.0099	1.559e-10
8:91190777_TC_T	T(TC)	0.2935	-0.0642	0.0642	0.0114	1.808e-08
rs3832556	T(TC)	0.4861	-0.0576	0.0576	0.0099	5.605e-09
rs7865801	A(G)	0.6329	0.0536	-0.0536	0.0097	3.352e-08
rs10962552	T(C)	0.1693	-0.0707	0.0707	0.0128	3.118e-08
rs1590949	C(G)	0.5919	-0.0583	0.0583	0.0095	8.237e-10
9:140278206_C_A	A(C)	0.1285	-0.0893	0.0893	0.0163	4.453e-08
10:102679269_GA_G	G(GA)	0.2016	0.0658	-0.0658	0.0119	3.483e-08
rs755895472	C(CATATAAATGTATTT)	0.6008	0.0604	-0.0604	0.0101	1.988e-09
rs6585429	A(G)	0.1877	-0.084	0.084	0.0124	1.083e-11
rs4244533	A(G)	0.7988	-0.0719	0.0719	0.0119	1.33e-09
11:30364200_CAA_C	C(CAA)	0.1448	0.0787	-0.0787	0.0142	2.781e-08
11:43670300_CAG_C	C(CAG)	0.3012	-0.0596	0.0596	0.0107	2.361e-08
rs933738	A(G)	0.816	-0.0698	0.0698	0.0122	1.099e-08
rs1702877	T(C)	0.3383	0.0602	-0.0602	0.0098	8.224e-10
rs34272260	A(AC)	0.3594	0.0736	-0.0736	0.01	1.9e-13
rs12815613	A(G)	0.6653	-0.0564	0.0564	0.0097	5.748e-09
rs9540715	A(C)	0.4645	0.0588	-0.0588	0.01	4.737e-09
13:93976797_GTA_G	G(GTA)	0.1468	-0.0821	0.0821	0.0147	2.287e-08
rs6574018	T(G)	0.3623	0.0556	-0.0556	0.01	2.42e-08
rs111476533	G(GCA)	0.7967	0.0851	-0.0851	0.0124	6.641e-12
rs8030494	A(C)	0.606	0.0545	-0.0545	0.0096	1.302e-08
17:27588980_CAG_C	C(CAG)	0.1893	-0.0677	0.0677	0.0122	3.249e-08
rs57432042	T(C)	0.8982	-0.0905	0.0905	0.0165	4.572e-08
rs10445366	C(G)	0.1843	-0.0886	0.0886	0.0136	6.687e-11
rs7359501	T(C)	0.4091	0.0565	-0.0565	0.0094	1.817e-09
rs60222682	T(C)	0.2037	-0.0646	0.0646	0.0117	3.506e-08
rs590076	A(G)	0.3505	-0.0553	0.0553	0.0095	5.781e-09
rs11281490	A(AAGAAAAATGG)	0.6196	0.0619	-0.0619	0.01	5.821e-10
rs8110682	T(C)	0.6348	-0.0695	0.0695	0.011	2.593e-10
rs293566	T(C)	0.6472	0.0694	-0.0694	0.0099	2.182e-12
rs2253763	T(C)	0.4001	0.0534	-0.0534	0.0098	4.582e-08
rs5763436	A(T)	0.5902	0.0542	-0.0542	0.0097	1.936e-08
rs5932889	C(G)	0.6473	-0.0896	0.0896	0.0119	4.879e-14
rs183103	T(C)	0.7001	0.0887	-0.0887	0.0122	4.272e-13
rs12837176	A(C)	0.8139	0.083	-0.083	0.0146	1.382e-08
rs144245162	A(G)	0.0826	0.1629	-0.1629	0.0295	3.462e-08
rs11713522	A(C)	0.3085	0.0464	-0.0464	0.0098	2.207e-06
AFB: Age at First Birth

## Sheet: S9 Table
Supplementary Table 9. The genetic associations between the LBW on AD,MDD and ADHD
SNP	EA	OA	EAF	β	SE	P-value		SNP	EA	OA	EAF	β	SE	P-value		SNP	EA	OA	EAF	β	SE	P-value
rs2473248	T	C	0.135925	0.002209	0.003365	0.511		rs72851023	T	C	0.0743	-0.0001	0.0167	0.994		rs72480273	A	C	0.826	-0.0126	0.019	0.5068
rs3753639	C	T	0.223483	-0.00093	0.002606	0.721		rs72480273	A	C	0.83	0.005604	0.0109	0.6051		rs2229742	C	G	0.114	-0.0287	0.0212	0.1751
rs72480273	C	A	0.155282	-0.00597	0.003021	0.048		rs2229742	C	G	0.11	-0.0024	0.0128	0.8501		rs144843919	A	G	0.0339	0.070896	0.0406	0.0813
rs7575873	G	A	0.1402	-0.00558	0.007609	0.464		rs144843919	A	G	0.0329	0.039403	0.0245	0.1075		rs12823128	T	C	0.516	-0.0267	0.0135	0.04762
rs1374204	C	T	0.301494	-0.00094	0.005757	0.87		rs12823128	T	C	0.523	-0.0122	0.0079	0.1214		rs134594	T	C	0.659	0.012097	0.0143	0.396
rs2242116	A	G	0.392208	0.002055	0.00221	0.353		rs139975827	A	G	0.383	-0.004	0.0089	0.6525		rs6959887	A	G	0.591	-0.0412	0.0137	0.00273
rs11719201	T	C	0.205374	-0.0053	0.002674	0.0473		rs134594	T	C	0.657	-0.0102	0.0083	0.2211		rs7402982	A	G	0.42	-0.0392	0.0142	0.005814
rs10935733	T	C	0.388882	-0.00205	0.002215	0.355		rs6959887	A	G	0.606	-0.0003	0.0081	0.9752		rs12906125	A	G	0.332	-0.0211	0.0146	0.1479
rs13322435	G	A	0.424654	0.003177	0.00219	0.147		rs7402982	A	G	0.43	-0.0211	0.0084	0.01247		rs12543725	A	G	0.405	-0.0287	0.0139	0.03863
rs925098	G	A	0.280751	-0.00458	0.002406	0.057		rs12906125	A	G	0.327	-0.0168	0.0091	0.06464		rs854037	A	G	0.82	0.012798	0.0176	0.4669
rs6537307	G	A	0.467678	0.000122	0.002171	0.955		rs12543725	A	G	0.41	-0.0144	0.0085	0.09054		rs113086489	T	C	0.565	0.001898	0.0143	0.8924
rs854037	G	A	0.191685	0.002179	0.002742	0.427		rs854037	A	G	0.814	-0.0266	0.0101	0.008733		rs1415701	A	G	0.27	0.009396	0.0174	0.5872
rs7729301	G	A	0.265014	0.005149	0.002445	0.0352		rs113086489	T	C	0.552	-0.0111	0.0083	0.1812		rs7729301	A	G	0.751	0.011602	0.0155	0.455
rs35261542	A	C	0.280721	-0.00162	0.002405	0.501		rs1415701	A	G	0.266	-0.001	0.0091	0.9166		rs798489	T	C	0.261	-0.0166	0.0158	0.2924
rs7742369	G	A	0.17838	-0.00199	0.002817	0.48		rs7729301	A	G	0.744	0.007105	0.009	0.4281		rs6537307	A	G	0.5	0.006002	0.0135	0.655
rs1415701	A	G	0.283385	0.002402	0.002434	0.324		rs798489	T	C	0.26	-0.0114	0.0091	0.2116		rs6040076	C	G	0.515	0.001898	0.0154	0.9003
rs1101081	T	C	0.264644	0.004521	0.002448	0.0648		rs6537307	A	G	0.498	-0.003	0.0079	0.706		rs13266210	A	G	0.799	-0.0037	0.017	0.8275
rs798489	T	C	0.26372	-0.00012	0.002447	0.961		rs6040076	C	G	0.493	-0.0092	0.0083	0.2677		rs2242116	A	G	0.366	-0.0197	0.0142	0.1664
rs11765649	C	T	0.2515	0.009594	0.006089	0.115		rs13266210	A	G	0.793	0.012195	0.0098	0.212		rs35261542	A	C	0.272	-0.0215	0.0151	0.156
rs6959887	G	A	0.386942	0.003665	0.002218	0.0985		rs2242116	A	G	0.372	-0.00951	0.0082	0.2496		rs7742369	A	G	0.807	-0.0311	0.0174	0.07315
rs138715366	T	C	0.00614413	0.003688	0.014986	0.806		rs35261542	A	C	0.267	-0.0072	0.0089	0.4167		rs13322435	A	G	0.567	-0.0157	0.0142	0.2685
rs62466330	C	T	0.0651371	-0.00715	0.004371	0.102		rs7742369	A	G	0.82	-0.0098	0.0103	0.3418		rs7847628	A	G	0.342	-0.005	0.0148	0.7334
rs13266210	G	A	0.225624	0.000664	0.00259	0.798		rs138715366	T	C	0.011	-0.0738	0.0548	0.1778		rs700059	A	G	0.868	0.026097	0.0197	0.185
rs12543725	A	G	0.40676	0.000726	0.002195	0.741		rs13322435	A	G	0.58	-0.0005	0.0091	0.9602		rs28530618	A	G	0.496	0.012097	0.0137	0.3753
rs28510415	G	A	0.0900216	0.012098	0.003772	0.00134		rs700059	A	G	0.866	0.002597	0.0117	0.8216		rs6016377	T	C	0.419	-0.0013	0.0159	0.9373
rs2150052	T	A	0.493348	0.002634	0.002165	0.224		rs7847628	A	G	0.314	-0.0026	0.009	0.7738		rs7964361	A	G	0.078	0.028296	0.0259	0.274
rs7847628	A	G	0.3171	-0.00645	0.005677	0.256		rs62240962	T	C	0.0926	0.0126	0.0166	0.4455		rs61862780	T	C	0.49	-0.002	0.0135	0.8823
rs700059	G	A	0.162565	-0.0023	0.002924	0.432		rs28530618	A	G	0.485	0.005704	0.008	0.4773		rs11765649	T	C	0.755	0.001798	0.0157	0.9104
rs61862780	C	T	0.475916	0.003573	0.002169	0.0995		rs6016377	T	C	0.425	-0.0007	0.0082	0.9351		rs2150052	A	T	0.498	0.0141	0.0135	0.2943
rs7076938	C	T	0.276378	-0.00124	0.002423	0.609		rs1374204	T	C	0.701	0.002696	0.009	0.7679		rs7076938	T	C	0.744	-0.0117	0.0157	0.456
rs2421016	T	C	0.488482	-0.00871	0.002158	5.36e-05		rs7964361	A	G	0.0847	0.018998	0.0143	0.1847		rs28510415	A	G	0.895	-0.0064	0.0221	0.7731
rs72851023	T	C	0.0638281	0.001631	0.004435	0.713		rs61862780	T	C	0.501	-0.0123	0.0079	0.1213		rs10830963	C	G	0.721	-0.0376	0.0161	0.01954
rs10830963	G	C	0.27105	-0.00079	0.002426	0.746		rs11765649	T	C	0.755	-0.0054	0.0094	0.5636		rs3753639	T	C	0.746	-0.009	0.0162	0.5785
rs12823128	C	T	0.444687	0.002361	0.002179	0.279		rs2150052	A	T	0.497	0.008603	0.0079	0.276		rs925098	A	G	0.726	-0.008	0.0151	0.5948
rs1351394	T	C	0.463228	-0.00544	0.002163	0.0118		rs7076938	T	C	0.736	-0.0018	0.009	0.8402		rs1101081	T	C	0.281	0.019499	0.0151	0.1958
rs7964361	A	G	0.0775639	0.003893	0.004039	0.335		rs28510415	A	G	0.897	-0.04539	0.0132	0.000566		rs62466330	T	C	0.932	-0.007	0.0274	0.7984
rs1819436	T	C	0.137465	0.006011	0.003134	0.0551		rs10830963	C	G	0.727	-0.0006	0.009	0.9446		rs2421016	T	C	0.468	-0.0195	0.0135	0.1476
rs12906125	A	G	0.3241	0.003264	0.005645	0.563		rs3753639	T	C	0.75	-0.0058	0.0094	0.5404		rs1351394	T	C	0.51	-0.0363	0.0135	0.006996
rs7402982	A	G	0.4085	0.000476	0.005374	0.929		rs925098	A	G	0.733	0.008999	0.0089	0.3127		rs10935733	T	C	0.391	0.010999	0.0138	0.4243
rs113086489	C	T	0.446042	0.00209	0.002201	0.342
rs144843919	A	G	0.0408993	-0.00814	0.005825	0.162
rs6040076	C	G	0.474592	0.001413	0.002198	0.52
rs28530618	A	G	0.499769	0.002351	0.002168	0.278
LBW: Lower Birthweight; AD:Alzheimer's Disease; MDD: Major Dipressive Disorder; ADHD: Attention Deficit Hyperactivity Disorder

[truncated: 7 more sheets: S10-12 Table, S13-15 Table, S16-17 Table, S18 Table, S19 Table, S20 Table, S21 Table]
